# Supplementary material for: Immunogenicity and efficacy of an oral live-attenuated vaccine for bovine Johne’s disease
Source: Front Immunol. 2024 Jan 12;14:1307621. doi: 10.3389/fimmu.2023.1307621 (PMC10810994; doi:10.3389/fimmu.2023.1307621)
Supplement: Supplementary file 1 [file Table_1.xlsx]

## Sheet: Sheet1
	Supplementary Table 1. List of primers used in this study
	Gene	Amplicon size (bp)	Primer Pair 5´-3´	NCBI ID	Citation
	TNFA	205	CTCTTCTGCCTGCTGCACTTC	NM_173966.3	1
			CCATGAGGGCATTGGCATACG
	IFNG	122	TGCAGATCCAGCGCAAAGC	NM_174086.1	2
			CGTTGATGCTCTCCGGCC
	IL10	135	TGATGCCACAGGCTGAGAAC	NM_174088.1	1
			CCGCCTTGCTCTTGTTTTCG
	IL12A	141	GAGGCCTGTTTACCACTGGA	NM_174355.2	3
			CTCATAGATACTTCTAAGGCACAG
	IL4	106	GCCACACGTGCTTGAACAAA	NM_173921.2	5
			AGCGTACTTGTGCTCGTCTT
	FOXP3	221	CAGATGCCCACAGTACCC	NM_001045933.1	5
			AGAGAGAAGAGCCCCGTAG
	IL17A	164	CTGGTGGCTCTTGTGAAGG	NM_001008412.2	1
			GGTGAGGTGGAGCGCTTG
	IL15	74	GGCTGGCATTCATGTCTTCA	NM_174090.1	7
			CATACTGCCAGTTTGCTTCTGTTT
	IL18	83	GAAAATGATGAAGACCTGGAATCA	NM_174091.2	7
			ACTTGGTCATTCAAATTTCGTATGA
	IL27	132	CAACGTTTCCACGACCTTCC	NM_001164653.1	5
			GAACTGGTCCAGAACTCCTGT
	IL2	167	GCAAACGGTGCACCTACTTCAAGC	NM_180997.2	5
			TCTGTAGCGTTAACCTTGGGCACG
	TGFB1	229	GATTTTGTCCAAGCTTCGGC	NM_001166068.1	1
			CGAGCTAGACTTCATTTTGTC
	CXCL10	117	CTCGAACACGGAAAGAGGCA	NM_01615107	9
			TCCACGGACAATTAGGGCTT
	T-bet	172	CCTGGACCCAACTGTCAACT	TC216567	10
			GAAACTCGGCCTCATAGCTG
	H3F3A	150	GAGGTCTCTATACCATGGCTC	NM_00101489	8
			GTACCAGGCCTGTAACGATG
	1 Dadarwal D, Gonzalez-Cano P, Dickinson R, Griebel P, Palmer C: Characterization of cytokine gene expression in uterine cytobrush samples of non-endometritic versus endometritic postpartum dairy cows. Theriogenology 2019, doi:10.1016/j.theriogenology.2018.12.011
	2 Osman R, Gonzalez-Cano P, Brownlie R, Griebel PJ: Induction of interferon and interferon-induced antiviral effector genes following a primary bovine herpesvirus-1 (BHV-1) respiratory infection. J Gen Virol 2017, doi:10.1099/jgv.0.000825
	3 Zaros LG, Bricarello PA, Amarante AFT, Coutinho LL: Quantification of bovine cytokine gene expression using real-time RT-PCR methodology. Genetics and Molecular Biology 2007, 30:575-579.
	4 Konnai S, Usui T, Ohashi K, Onuma M: The rapid quantitative analysis of bovine cytokine genes by real-time RT-PCR. Vet Microbiol 2003, doi:10.1016/s0378-1135(03)00119-6
	5 Facciuolo A, Lee AH, Gonzalez Cano P, Townsend HGG, Falsafi R, Gerdts V, Potter A, Napper S, Hancock REW, Mutharia LM, Griebel PJ: Regional Dichotomy in Enteric Mucosal Immune Responses to a Persistent Mycobacterium avium ssp. paratuberculosis Infection. Front Immunol 2020, doi:10.3389/fimmu.2020.01020
	6 McGill JL, Rusk RA, Guerra-Maupome M, Briggs RE, Sacco RE: Bovine Gamma Delta T Cells Contribute to Exacerbated IL-17 Production in Response to Co-Infection with Bovine RSV and Mannheimia haemolytica. PLoS One 2016, doi:10.1371/journal.pone.0151083
	7 Lim A, Steibel JP, Coussens PM, Grooms DL, Bolin SR: Differential gene expression segregates cattle confirmed positive for bovine tuberculosis from antemortem tuberculosis test-false positive cattle originating from herds free of bovine tuberculosis. Vet Med Int 2012, doi:10.1155/2012/192926
	8 Puech C, Dedieu L, Chantal I, Rodrigues V: Design and evaluation of a unique SYBR Green real-time RT-PCR assay for quantification of five major cytokines in cattle, sheep and goats. BMC Vet Res 2015, doi:10.1186/s12917-015-0382-0
	9 Hudgens, Edward, et al. "Expressed gene sequence of the IFNγ-response chemokine CXCL9 of cattle, horses, and swine." Veterinary Immunology and Immunopathology 141.3-4 (2011): 317-321.
	10 Rogers, Aric N., et al. "γδ T cell function varies with the expressed WC1 coreceptor." The Journal of Immunology 174.6 (2005): 3386-3393.
